# Supplementary material for: Chronic Glaucoma Using Biodegradable Microspheres to Induce Intraocular Pressure Elevation. Six-Month Follow-Up
Source: Biomedicines. 2021 Jun 16;9(6):682. doi: 10.3390/biomedicines9060682 (PMC8235213; doi:10.3390/biomedicines9060682)
Supplement: Supplementary file 1 [file biomedicines-09-00682-s001.zip]

Archive with 1 entries (1 files):
- biomedicines-1239124-supplementary.pdf
